# Supplementary material for: A prediction model for outcome in patients with HBV-ACLF based on predisposition, injury, response and organ failure
Source: Sci Rep. 2020 Nov 19;10:20176. doi: 10.1038/s41598-020-77235-3 (PMC7677318; doi:10.1038/s41598-020-77235-3)
Supplement: Supplementary file 1 — Supplementary Figure S1. [file 41598_2020_77235_MOESM1_ESM.xlsx]

## Sheet: Figure S1
Figure S1. Screening, enrollment, and flow of patients according to the presence or absence of ACLF.
	1,887 Patients aged 18 to 64 hospitalized for ACLF definde by APASL criteria were screened.
						673 Patients were excluded for one or more of the following reasons:
							30 were HCV infection
							133 were alcohol liver disease
							21 were autoimmune liver disease
							27 were drug induced liver injury
							1 were Wilson disease
							113 were cryptogenic liver disease
							185 were hepatocelluar carcinoma
							11 were other site carcinoma
							39 did liver transplant
							158 refused to participate the study.
		1,214 were included in this study.
			ACLF criteria defined in the CANONIC study
		774 were diagnosed as ACLF.
	619 were enrolled in training cohort.				155 were enrolled in validation cohort.
