# Supplementary material for: A prediction model for outcome in patients with HBV-ACLF based on predisposition, injury, response and organ failure
Source: Sci Rep. 2020 Nov 19;10:20176. doi: 10.1038/s41598-020-77235-3 (PMC7677318; doi:10.1038/s41598-020-77235-3)
Supplement: Supplementary file 2 — Supplementary Table S1. [file 41598_2020_77235_MOESM2_ESM.xlsx]

## Sheet: Table S1
Table S1. The CLIF-organ failure score system.
Organ/System		Subscore = 1	Subscore = 2	Subscore = 3
Liver		Bilirubin <6 mg/dl	6≤Bilirubin <12mg/dl	Bilirubin ≥12 mg/dl
Kidney		Creatinine <2 mg/dl	2mg/dl≤Creatinine<3.5mg/dl	Creatinine ≥3.5 mg/dl or renal replacement
Brain (West-Haven grade for HE*)		Grade 0	Grade 1-2	Grade 3-4
Coagulation		INR <2.0	2.0≤INR <2.5	INR ≥2.5
Circulatory		MAP ≥70 mmHg	MAP <70 mmHg	Use of vasopressors
Respiratory
	PaO2/FiO2	>300	≤300 and >200	≤200
	Or	or	or	or
	SpO2/FiO2	>357	>214 and ≤357	≤214
The shaded area describes criteria for diagnosing organ failures
*HE, hepatic encephalopathy; FiO2, fraction of inspired oxygen; PaO2, partial pressure of arterial oxygen; SpO2, pulse oximetric saturation.
